# Supplementary material for: Genome-Wide Identification and Functional Characterization Reveals the Pivotal Roles of BnaA8.ATG8F in Salt Stress Tolerance and Nitrogen Limitation Adaptation in Allotetraploid Rapeseed
Source: Int J Mol Sci. 2022 Sep 26;23(19):11318. doi: 10.3390/ijms231911318 (PMC9569553; doi:10.3390/ijms231911318)
Supplement: Supplementary file 1 [file ijms-23-11318-s001.zip]

Archive with 2 entries (2 files):
- ijms-1913941-Supplementary Figures.pdf
- ijms-1913941-Supplementary Tables.pdf
